# Supplementary material for: Tackling reservoir siltation by controlled sediment flushing: Impact on downstream fauna and related management issues
Source: PLoS One. 2019 Jun 24;14(6):e0218822. doi: 10.1371/journal.pone.0218822 (PMC6590828; doi:10.1371/journal.pone.0218822)
Supplement: S2 File — In this file, one spreadsheet (“trout data”) concerns fish data plotted in Fig 5, one spreadsheet (“benthic macroinvertebrates data”) concerns benthic macroinvertebrates data plotted in Figs 6 and 7. (XLSX) [file pone.0218822.s005.xlsx]

## Sheet: trout data
			density (individuals/ha)
site	flushing year	stage	pre-flushing	post-flushing
V1	2006	all ages	3334.49	2303.06
V1	2006	juveniles	1808.54	706.461
V1	2006	adults	1525.95	1596.6
V1	2007	all ages	2868.23	1314.02
V1	2007	juveniles	1794.41	438.006
V1	2007	adults	1073.82	876.011
V1	2008	all ages	1525.95	1568.34
V1	2008	juveniles	565.168	565.168
V1	2008	adults	960.786	1003.17
V1	2009	all ages	2020.48	1638.99
V1	2009	juveniles	1003.17	664.073
V1	2009	adults	1017.3	974.916
C2	2010	all ages	612	334.56
C2	2010	juveniles	416.16	146.88
C2	2010	adults	195.84	187.68
C2	2011	all ages	954.72	505.92
C2	2011	juveniles	359.04	269.28
C2	2011	adults	595.68	236.64
C2	2012	all ages	563.04	489.6
C2	2012	juveniles	252.96	81.6
C2	2012	adults	310.08	408
M2	2010	all ages	2415.71	1166.47
M2	2010	juveniles	1113.79	444.01
M2	2010	adults	1301.93	722.456

## Sheet: benthic macroinvertebrates data
site	date	days after flushing	density (individuals/m2)	richness (number of families)	figure 6	figure 7
V1	2006-08-08	-	2103	17	pre2006	pre2006
V1	2006-10-05	26	108	8	post2006	post2006
V1	2007-03-30	202	3205	18		post2006
V1	2007-08-07	332	1491	12	pre2007	post2006 & pre2007
V1	2007-09-19	19	132	10	post2007	post2007
V1	2007-12-27	118	4179	14		post2007
V1	2008-06-27	301	1848	12		post2007
V1	2008-08-09	344	2558	11	pre2008	post2007 & pre2008
V1	2008-09-23	17	64	5	post2008	post2008
V1	2008-10-08	32	1122	8		post2008
V1	2008-10-23	47	952	7		post2008
V1	2008-11-07	62	1106	9		post2008
V1	2008-11-22	77	1486	13		post2008
V1	2008-12-16	101	3319	10		post2008
V1	2009-05-05	241	2141	18		post2008
V1	2009-06-04	271	381	13		post2008
V1	2009-07-21	318	5945	15		post2008
V1	2009-08-13	341	3265	14	pre2009	post2008 & pre2009
V1	2009-09-16	11	82	9	post2009	post2009
V1	2009-10-14	39	345	10		post2009
V1	2009-11-12	68	1462	16		post2009
V1	2009-12-18	104	2019	16		post2009
V1	2010-02-04	152	3305	16		post2009
V1	2010-03-11	187	8521	19		post2009
C1	2010-02-24	-	858	14	pre2010	pre2010
C1	2010-05-24	30	209	9	post2010	post2010
C1	2010-07-01	68	217	8		post2010
C1	2011-02-04	286	871	14	pre2011	post2010 & pre2011
C1	2011-04-27	16	179	5	post2011	post2011
C1	2011-06-01	51	56	7		post2011
C1	2011-07-05	85	16	6		post2011
C1	2011-08-10	121	77	6		post2011
C1	2011-09-15	157	93	7		post2011
C1	2011-11-08	211	20	8		post2011
C1	2011-12-06	239	217	14		post2011
C1	2012-01-20	284	912	13		post2011
C1	2012-02-09	304	1913	15	pre2012	post2011 & pre2012
C1	2012-04-12	20	153	11	post2012	post2012
C1	2012-05-21	59	286	13		post2012
C1	2012-06-22	91	50	8		post2012
C1	2012-07-26	125	238	10		post2012
C1	2012-08-29	159	38	8		post2012
C1	2012-10-30	221	126	9		post2012
C1	2012-12-07	259	101	14		post2012
C1	2013-03-13	355	1160	20		post2012
C2	2010-02-24	-	7614	16	pre2010	pre2010
C2	2010-05-17	23	897	13	post2010	post2010
C2	2010-07-01	68	268	7		post2010
C2	2010-09-06	135	763	12		post2010
C2	2010-12-07	227	767	11		post2010
C2	2011-02-04	286	11664	16	pre2011	post2010 & pre2011
C2	2011-04-27	16	1964	11	post2011	post2011
C2	2011-06-01	51	2271	16		post2011
C2	2011-07-05	85	995	10		post2011
C2	2011-08-10	121	2100	11		post2011
C2	2011-09-14	156	2666	19		post2011
C2	2011-12-06	239	4080	12		post2011
C2	2012-01-20	284	12333	10		post2011
C2	2012-02-09	304	7024	12	pre2012	post2011 & pre2012
C2	2012-04-12	20	1465	9	post2012	post2012
C2	2012-05-21	59	1525	11		post2012
C2	2012-06-22	91	505	11		post2012
C2	2012-07-26	125	820	10		post2012
C2	2012-08-29	159	694	7		post2012
C2	2012-10-29	220	317	6		post2012
C2	2012-12-06	258	484	8		post2012
C2	2013-03-13	355	3657	15		post2012
S1	2009-05-06	-	1694	11	pre2009	pre2009
S1	2009-08-18	39	900	7	post2009	post2009
S1	2009-09-17	69	602	7		post2009
S1	2009-12-10	153	578	10		post2009
S1	2010-02-25	230	746	7		post2009
S1	2010-05-13	307	936	10		post2009
S1	2010-07-02	357	86	9	pre2010	post 2009 & pre2010
S1	2010-09-06	48	176	7	post2010	post2010
S1	2010-12-06	139	1614	11		post2010
S1	2011-02-08	203	4845	15		post2010
S1	2011-04-28	282	1471	13		post2010
M1	2010-09-20	-	2479	20	pre2010	pre2010
M1	2010-11-17	27	9	6	post2010	post2010
M1	2011-02-19	121	1826	15		post2010
M1	2011-03-28	158	888	16		post2010
M1	2011-06-07	229	1587	17		post2010
M1	2011-09-12	326	906	17		post2010
M2	2010-09-01	-	1832	14	pre2010	pre2010
M2	2010-11-17	27	371	18	post2010	post2010
M2	2011-02-19	121	10876	21		post2010
M2	2011-05-12	203	839	20		post2010
M2	2011-09-12	326	2973	12		post2010
